# Supplementary material for: Ultrasensitive Optical Fingerprinting of Biorelevant Molecules by Means of SERS-Mapping on Nanostructured Metasurfaces
Source: Biosensors (Basel). 2022 Dec 28;13(1):46. doi: 10.3390/bios13010046 (PMC9855407; doi:10.3390/bios13010046)
Supplement: Supplementary file 1 [file biosensors-13-00046-s001.zip]

Archive with 1 entries (1 files):
- biosensors-2033912-supplementary.pdf
